# Supplementary material for: Microbial Functional Diversity, Biomass and Activity as Affected by Soil Surface Mulching in a Semiarid Farmland
Source: PLoS One. 2016 Jul 14;11(7):e0159144. doi: 10.1371/journal.pone.0159144 (PMC4945083; doi:10.1371/journal.pone.0159144)
Supplement: S1 Dataset — (XLS) [file pone.0159144.s001.xls]

## Sheet: PRECIPITATION
	June	31.25	13.5531
	August	113.25	45.6967
												Parametet		April	May	June	July	August	September
												Precipitation,mm	2009-2012-P	23.5	52.5	31.25	131	113.25	111.75
													Long-term-P	34	47	72	98	105	87
												Temperature, °C	2009-2012-T	11.9957	15.8796	20.2024	22.3714	21.0955	15.3554
													Long-term-T	12.9882	16.0478	20.5985	21.8373	20.9532	14.703

## Sheet: MBC MBN
	NMC	GMC	FMC	FMO
MBC	104.053	119.28	129.2	167.51
MBN	33.9	36.6	39.5	45.7
	5.7	10.1	4.6	14.3
	4.1	2.7	3.9	1.9
	NMC	GMC	FMC	FMO
Dehydrogenase activity	44.0533	62.4	59.2	76.5
Urease activity	49.4	36.6	59.5	55.2
	1	2.1	2.6	4.3
	1.4	2.7	1.1	1.9
	NMC	GMC	FMC	FMO
Maize yield (kg hm-2)	9.6	11.3	13.3	14.6
Nitrogen accumulation during the pre-silking stage(kg hm-2)	119	131	151	185.93
Nitrogen accumulation during the post-silking stage(kg hm-2)	58	68	85	79.07
Plant nitrogen uptake (kg hm-2)	177	199	236	265
Grain nitrogen uptake (kg hm-2)
Nitrogen translocation amount (kg/hm2)	65.9	89.75	95.3	117.33
PFP (kg/kg)	36.23	42.28	50.08	49.24				指标Character	2012			2013
									CK	SM	PM	CK	SM	PM
Nitrogen budget	48	25	-11	-15				籽粒产量Yield (kg/hm2)	9647Bc	11258Bb	13334Aa	9004Bc	10271Bb	14638Aa
								氮素收获指数NHI (%)	60.13Bb	66.24Aa	68.58Aa	66.32Aa	68.78Aa	68.43Aa
								氮素利用率NEW (kg/kg)	46.07Aa	47.69Aa	47.77Aa	53.31ABa	57.48Aa	48.34Bb
								氮素生理利用率PE (kg/kg)	100.42Aa	97.17Aa	93.69Aa	94.68Aa	97.51Aa	88.46Bb
								氮肥偏生产力PFP (kg/kg)	36.23Bc	42.28Bb	50.08Aa	33.81Bc	38.57Bb	54.98Aa
								注：CK、SM和PM分别表示裸地、覆砂和覆膜；同一年份同一列大小写字母分别表示显著水平达到5%、1%。
								Note: CK, SM and PM stand for no mulching, sand mulching and double ridges mulched with plastic film. Different lowercase and uppercaseletters within a row in the same year mean significant difference among treatments at the 5% and 1% level, respectively.
								指标Character	2012		2013
									NH	OP	NH	OP
								籽粒产量Yield (kg/hm2)	9972Bb	14569Aa	11371Bb	15326Aa
								氮素收获指数NHI (%)	61.88Ab	67.37Aa	67.81Aa	64.72Aa
								氮素利用率NEW (kg/kg)	42.93Ab	46.48Aa	45.78Aa	45.03Aa
								氮素生理利用率PE (kg/kg)	96.18Aa	89.27Aa	83.45Ab	86.57Aa
								氮肥偏生产力PFP (kg/kg)	42.13Ab	49.24Aa	48.04Ab	51.80Aa
R1	66	77	89	105.95
R1	38	39	46	60.36
R1	15	15	16	19.62
	119	131	151	185.93

## Sheet: AWCD
			NMC	GMC	FMC	FMO
		24	0.0225376	0.019914	0.0288065	0.0385806	0.0144451	0.0131762	0.030854	0.023405
		48	0.178806	0.245538	0.328699	0.40914	0.0692202	0.0549685	0.0273107	0.0821588
		72	0.418495	0.568226	0.600806	0.728495	0.0513042	0.0800925	0.0936873	0.0229914
		96	0.525914	0.834113	0.820613	1.08116	0.0420982	0.0371772	0.0564588	0.0506939
		120	0.693877	1.003	1.034	1.30146	0.0229104	0.0483911	0.08	0.0582978
		144	0.729161	1.05834	1.22436	1.38542	0.102728	0.0606659	0.0742373	0.085445
		168	0.784452	1.1621	1.31631	1.55844	0.0536979	0.0860682	0.158678	0.0752511
		192	0.829151	1.19968	1.42738	1.6169	0.102189	0.0491039	0.0299104	0.0898607
		216	0.993197	1.24814	1.52261	1.68456	0.059203	0.0290194	0.107791	0.0853369
		240	1.02706	1.29925	1.54072	1.72957	0.0657431	0.0547893	0.0635791	0.0789655

## Sheet: LOADING
	0.432	1.238	0.725	1.595	0.023	0.592	0.118	0.849	1.628	0	0.811	1.135	2.406	0.09	0.129	0.977	0.866	0.139	0.098	0.034	0.979	0.347	0.457	0.98	0.52	0.024	0.422	0.882	0.678	0.128	1.916	-1.05132	-0.430039
	0.361	1.017	0.961	1.446	0	0.5	1.286	0.914	2.414	0	0.624	1.822	1.001	0	0.096	0.971	1.002	0.268	0.569	0.25	0.926	0.227	0.4	0.178	0.783	0.305	0.435	0.904	0.54	0.478	1.714	-0.967523	-0.201791
	0.976	1.341	0.255	1.573	0.032	0.538	0.036	0.775	1.752	0.04	0.997	1.123	2.144	0.013	0.838	0.976	1.028	0.151	0.022	0.089	0.597	0.204	0.368	0.948	0.508	0.005	1.241	0.401	1.411	0.156	1.024	-1.13164	-0.811039
	0.612	0.53	0.776	1.821	0.104	2.016	1.381	1.858	1.271	0	0.41	2.175	2.948	1.925	0.876	0.511	0.737	0.313	0.248	0.433	0	0.473	0.337	0.928	0.429	0.869	1.793	1.259	0.601	1.05	1.111	-0.0618644	-1.20478
	0.902	0.087	0.823	1.679	0.171	1.995	1.73	2.034	1.115	0	0.446	2.296	2.844	1.632	1.498	0.281	0.462	0.489	0.0394	0.408	0.338	0.839	0.454	0.777	0.406	0.223	1.28	1.436	0.185	2.011	1.859	-0.0358898	-1.11454
	0.341	0.685	0.774	1.493	0.157	1.973	1.528	2.016	1.883	0	0.243	2.041	2.637	1.707	1.992	0.576	0.694	0.863	0.089	1.068	0.399	0.881	0.271	0.791	0.575	0.223	1.379	1.544	0.077	2.059	1.734	0.14675	-0.930865
	0.352	0.09	1.396	2.49	1.2089	2.281	1.102	0.892	1.3066	0.016	0.74	1.897	2.271	0.205	1.943	0.973	2.874	0.993	1.375	0.047	1.052	1.047	0.33	1.025	0.896	0.291	0.463	1.011	0.554	1.815	1.66	-0.124852	0.922395
	0.412	0.0837	1.126	2.197	1.0725	0.9	1.067	1.14	1.918	0.102	1.206	0.837	0.883	1.295	0.997	0.159	2.766	0.877	1.38	0.02	0.563	0.565	0.597	1.0833	1.148	2.223	0.171	1.384	0.382	0.875	1.844	-0.640204	1.91494
	0.5277	0.124	1.587	2.015	0.997	1.885	0.319	1.771	1.924	0	1.031	0.691	1.2063	1.142	1.248	0.34	2.472	1.135	0.263	0	1.03	0.618	1.041	1.085	0.604	1.299	0.189	1.48	0.452	0.053	1.764	-0.613175	1.36173
	0.487	1.526	2.552	1.486	0.833	1.923	2.224	2.344	0.428	0.058	0.079	2.498	2.478	1.678	1.314	1.012	1.469	0.099	1.371	1.857	0.592	1.768	0.781	2.178	1.408	0.314	0.519	1.884	0.508	0.889	0.827	1.71541	0.131695
	0.696	1.763	2.163	1.667	1.072	1.507	2.47	2.353	0.896	0.064	0.2	1.636	2.504	1.496	1.507	1.235	2.317	0.194	0.794	1.01	0.846	1.54	0.555	2.526	1.213	0.605	0.518	1.532	0.7	0.38	1.059	1.17407	0.40616
	0.159	2.226	2.635	1.041	0.23	2.007	2.722	1.554	1.094	0.011	0.284	2.282	2.069	2.109	1.539	1.041	1.979	0.479	1.555	1.877	1.038	1.618	0.979	2.287	0.962	0.19	1.234	1.517	1.182	0.948	0.503	1.59024	-0.0438661

## Sheet: PCA R1 144h
NMC	1	-1.05132	-0.430039
	2	-0.967523	-0.201791
	3	-1.13164	-0.811039
GMC	1	-0.0618644	-1.20478
	2	-0.0358898	-1.11454
	3	0.14675	-0.930865
FMC	1	-0.124852	0.922395
	2	-0.640204	1.91494
	3	-0.613175	1.36173
FMO	1	1.71541	0.131695
	2	1.17407	0.40616
	3	1.59024	-0.0438661

## Sheet: sustrate utilization
			NMC	GMC	FMC	FMO
		Carbohydrates	19.447	18.4437	29.0997	31.1876	3.23772	0.859324	0.498055	1.37283
		Amino acids	13.0349	14.9108	19.4672	22.9369	2.89398	1.35904	1.19088	4.62459
		Carboxylic acids	13.506	23.0878	20.44	17.3594	0.776544	1.20189	1.01765	1.58827
		Polymers	24.9626	20.1094	14.7739	18.5425	1.83498	0.664302	0.79716	0.758413
		Phenolic compounds	17.5864	13.6216	9.87694	7.84127	0.408932	0.351822	0.178201	0.388676
		Amines	11.4632	9.82671	6.34222	3.84784	1.52686	0.683468	1.33411	2.46095

## Sheet: yield 、 nitrogen
				NMC	GMC	FMC	FMO	0.622222
		(kg hm-2)	Crop yield	9	10.3	14.6	15.3
		(kg hm-2)	Biomass	13.5	14.7	22	22.8	0.688889
		(kg/kg)	NUE	33.8	38.6	55	51.8
				0.58	0.49	0.65	0.52
				0.29	0.9	0.8	0.5
				1.3	1.5	1.4	0.9
				NMC	GMC	FMC	FMO
		(kg hm-2)	Pre-silking	88	109	158	205	0.297468
		(kg hm-2)	Post-silking	54	42	98	82
		(kg hm-2)	Grain	94	103	175	186
		(kg hm-2)	Nitrogen translocation amount	62.4	78.5	97.2	116.6
		(kg hm-2)	Nitrogen budget	82	73	-31	-38
				5.2	3.2	2.8	4.1
				2.6	4.3	3.4	5.4
				1.9	6.5	4.2	2.7
